# Supplementary material for: Exploring Pregnant Women’s Perceptions and Experiences of Adiposity Measurements in Routine Antenatal Care: A Qualitative Study
Source: Healthcare (Basel). 2025 Oct 10;13(20):2558. doi: 10.3390/healthcare13202558 (PMC12562455; doi:10.3390/healthcare13202558)
Supplement: Supplementary file 1 [file healthcare-13-02558-s001.zip]

Archive with 3 entries (3 files):
- Document S1 Topic Guide.pdf
- healthcare-3769130-table S2.pdf
- Table S1 SRQR guidelines V2.pdf
